# Supplementary material for: Roles of the SPL gene family and miR156 in the salt stress responses of tamarisk (Tamarix chinensis)
Source: BMC Plant Biol. 2019 Aug 22;19:370. doi: 10.1186/s12870-019-1977-6 (PMC6704519; doi:10.1186/s12870-019-1977-6)
Supplement: Supplementary file 1 — Table S1. Source and sequences of SPLs for the phylogenetic analysis. (XLSX 24 kb) [file 12870_2019_1977_MOESM1_ESM.xlsx]

## Sheet: Sheet1
	SPL gene source				TcSPL1-14 cDNA FASTA format
	Gene	ID			cDNA
	Arabidopsis thaliana				>TcSPL1
	AtSPL1	At2g47070			GAAACTCTGAATTATTATGTGGCACGAAGGGTAGTTGGTTGCCATTATTAGTGAGGTTGATGGGCAGCGACAATTCGCCCCCTTTCTTTTCTTCAATCCAAAAGTGGGTACAGATTTCTAGCAGTATGTTTATTTCACTGTGTTGCTTTCCCAAGTTCTTGAGAAAATCATGGCCGGCAAATGCGATGCAGAAGCTAGTATAAAAATTCAAAATCATGTCCTGTCCTTGCTTGGTTTCAATCATTGGAAGGAAGAGAGCAAGGTTCTGTTGACTTTATTGTGAACTTGGTGAAAGAACCACTTAAAAGGGTTCCGTTTAGCTTTGGAGAGGTGTTTTTTTCAGCATCATCAAGTGTTCGTTTTGTTATCGACTTTCCTTTTTCTCCGATGTATTGATAT…
	AtSPL10	At1g27370			>TcSPL2
	AtSPL11	At1g27360			GGCCCCCATCATTTCCTTTCTCCTGCCCTTCTCTACGCTCCCATCTGTGCTTCTGTCCCTCACAAGGAGGAGAGAATTGTTTTGGAGGAAGAGAATCTAATGATGGAAAGGTACGATGCTGCAGGGAAGAGGATGATGAGAGAGAAAGATATGATGGTGGCTATGAAAATTAAGGCTGAAGAAGACGGTGTTGTTATTGGGGTCGTCTCTGATAACGATATGGAAGGTGACGAAATTTCGACGGTGGGGGGTGATGATGAGAAGAAGAAGAGGGTTTGCGGTAGAAGAGGAGGAGGAGGAGGAGGAGGCGGTGGGGTTGTGTCGCCGGCGAATTGTCAGGCGGAGAGTTGCTCTGCTGATCTGAGTGGAGCGAAGAGGTACCATCGGCGCCATAAGGTT…
	AtSPL12	At3g60030			>TcSPL3
	AtSPL13A	At5g50570			CTATTTTCCCAATTTGATTGTCTGGTGACCGCGTATTTTTGTCCCGGTTTATTCTTTCCGGGGTTTTCAAGATGACTGTTTGCTTTCTATCTGGCTACCAAACTCCCAGATATGTTGACTATCTTATGTTGGTGTCAGATTTTCTCAGATACAATTTCTTCCCTACAATTTTCTATTATATTGCTTTGATTTAGCTTAATCAGTACTTCATTCGCCTATGCAGGTGCTTTGTTTTGATCTGTGAGAGGGAGAAATGGATTCTTGGAGGTATATGCCGGGAGGGAAAAACATGTTTTTATCAGAAGATTTAGATAATTTGCCCGTTGATGGCATTGCTTCAAGTCAGGGTGCATCAATGGAATGGGAAACCAAACCTTCCTATGGTGTCAGAAGTTATCC…
	AtSPL13B	At5g50670			>TcSPL4
	AtSPL14	At1g20980			GACTGTCCTGCTTCTCGTTCCCCCCATTAACTGGCACGGCCTGCCCCCCACCCTCTTTCTCCCTCTGTGCTGTGCTTCTGCAAATAAATAAATAATCCCAAATATTCTTGGGAGGGTGGAACAAGATAGCAATGGAAAGGTATGAGGGAGGGAAGAGGCCGATGAGAGATAAAGGGACGATGATGATGACCACCACCACCAACACTATGAAAGTTAAGCAAGAGGAAGATGATGCTGCTGTTGTTGACGATCATGATCTGGAAGATGAAGAGATTTTCATGGTGAGTGATGACGGTAAAAAGAAGAAAGTTTATGGTAGGAGAGGAGGAAGTGGTGGTGGTGGTGGTGTGGTTTCACCTCCGTGTTGTCAGGCAGAGAGGTGCTCTTCTGACCTAAGTG…
	AtSPL15	At3g57920			>TcSPL5
	AtSPL16	At1g76580			GAAGAGACCGTCTGTATTCTCCGTTCTCCTACACTGTAACTCTGGTGCTTAGGTTTAATCTGTGCTAGGGAGTAATGGATCCTTGGAGGTATTTGTCCGACGGAAAAAGCCTGTTATTTTCAGAAGATTTAGATAACTTACCAGTTGATGGTCTGGTGAGAAGTAAGGATACATCAATGGAATGGGAAACCAAACCTTCGTATGGTATCGAAAGCTACCCTCTCCCTTCCAACTCAGCTGCAGTTGAGAACTCTGGATTAATGGAACTGGGTTTCCACGGGTTGGCCCAAAAATCTTATTCCAGTGAGCCAAGTGGAGATATGTCAAGTGATGATATTGGTGTTGAATCATTAAAAAAATTGTCTTCGGTAGCTTTTAACACTTCAAATATGGTTGCGC…
	AtSPL2	At5g43270			>TcSPL6
	AtSPL3	At2g33810			GTCACACTCACGACCTCCCTGACCGTCGCATTATCTCTCTCTAGTCTCTACCCACTTCTTGTTGTCCCTCCTTCTCCTCCTCTGCCTAACTCTCCGGCGAGCAGACGACTCAATTTTTACTTGTACAGAGCTCCAGTTGTTCCAGTGTTTTAGTTCTCCAATAAAGTACAGCTGTTTCGTTGTAATTCTGAGTTGATTCGATTTGGTTTCGCTGCAAGGTGCAAGCTCGTAGGATGGATGCAGGTTTGCATTGTTTCTGGGCATCCGGTGAAGGAGATTATCTGAAGCTCTATCAATCTAACTGTTCCCTTCCCCCCCTTTTTCCCCCTCATGGATTTCAACTTTGATCTGTCTTTCTCCTTAGACAAGCTTGTATTTCTGGGTTCGTCTAATTAGTGC…
	AtSPL4	At1g53160			>TcSPL7
	AtSPL5	At3g15270			ATCGAAAATCTGTAAGTCTCCGACACTCATCACAGCCAGGCAGCCACCACCAAACCACTGACATCTCACCAACGGCTTATATCTTTCCTCCCTTTTCCGCCACCTTTCCTATCCTAACCACCGCACCTACCATCTCACCAACTGCTCTATCAAAAAAATAAAAAAAAAATAAAAAAATACCAACCGCAAAATTCAATTCGTTCCGGGGCTTGAAATTCGTAATTAAGGCTTGAATTAGCTGCTTTGATGAATCCATGACCTCGTTACCTTCATCATCAAAGCAATCATCAGTTCAGCAACAGCAATCACCGAGGGTTTCTGAGATGGACTTGCCTCCGTTGACGGGCCGCCCGGAGTCGACTTTCGATTGGAGCGATTTCTTTGACTTTAACATTGATG…
	AtSPL6	At1g69170			>TcSPL8
	AtSPL7	At5g18830.3			GGGATAGAGGGTTCAGAGTCATCATGGTCCCATTCATCTACTTTCTCAACAATTATTATTCGCAGAAAGATGACAGGCGACAGGCGAGCTGAAGGTTTCCGGTGCCCAAAAAGTGTGTAGGTAGGTAGGTGTGACTGTGTGAGAGCCCGTTACACATCCCTCTCTCCCGACAACAAGCTACCTTCCCTTCCCTTCCTGCCTTTCTTTCTCGATGTTTCCTTCTCAAAAATAGCTTCAAGTTCTGCCACGGAAATAATTTGGCTCTGTTTGCACGAGCTGTCTTAGCCTATTTCCACTTCGCTTTATTGCGCTTCACTAAAAAAGAAAGCACCATTCCTCGTATATTTTTCTTTTCTTTTTTGGACAAAAGAAGGAAAACCATTCTTTAATTTAATTTAA…
	AtSPL8	At1g02065			>TcSPL9
	AtSPL9	At2g42200			GAGAGAGACGAGAAAGGGGTAGGGGCGATTTAGAGCGGTGTAAAAAGACTGTGCATTATACTAAAACTATACTAGTGCTTATTTACATTTTTTTCCCTGTATAAAGGAAGAAAAAGATGGAGGGAGACAGAATGAGATAGGAGAGAGACGAGAAAGGGGAGAAAAGGAAGCAGCATGGTGAGATTTTATCGTATACAAGTTCGTACGATCACGATGGCGCCGCATCAATGTTAACCCACAAAACAAGTCTCAATTTACCGTCAATTAGTTTTTGCCAACTAAGACAGACGGACTAGAGGAGAGAAGGACATAGGAAGAGGACGGAACCGAGTATTCTATTACCTGGAAAACCGTATGCGTACAGAAAGGAAAAAAAAAAGTATAAATTTTATTATTTTT…
	Populus trichocarpa				>TcSPL10
	PtSPL1	Potri.010G154000.1			TCGCCCCCCCCCTTCTTTCTGGCCTTTTTGCTCCCCTTCCTAAAAGTTCTTTTTCCGTTTTCTTTCTTCTACAAAACCCATTTTCTTCTCTCCATGAAATTCCGTCTTTACGTACTGGCGATCTGAACCCATGGCAGGAACGGCAGGCTCGAAGATCAAGTTCAGTAGCTCAGGTGACGTGTGATTTGTTCATTTATGACTATTTAGTTTATTAATTAGCTCTTGTTTCTGTATGGGACTTATGGTTAAACTTGGATTGAAATCGAGGGTGATGCTGGGCTTAAAAATTCAGGTGACAATTGAGTAATTGAGTTCAACCTGGCACGTGAGCTACTCTCGCTCTGGATCTATGGATGTGTTTCTGTTCTGTTCCTGGATTTCTGGGGGCGTTTAGAGGCT…
	PtSPL11	Potri.003G172600.1			>TcSPL11
	PtSPL12	Potri.008G097900.1			CAGCATCGCACCAGCCGCAGAACCATATTGTGAAGTCGTCTTGAATTCCAGTGAACCACTCCCTGAATTACCAGGCAGGAAAGATTTCCTGCGTCTCCGGTTGTGTACGTAGAGTCGTTTTCGGCAGCTTCTCTTTGTGTCGTCGAATTCTCCAAGAGAATGGAATCTGCTACATTGTTGGCAGAATCGTCGCTGATGGCCGCCTATGAGAACAACAGGAGTCTTAGCATGTTGCTCACATACTCTATGGCGACGATGATACTCCCGGCTATCACTCAGCTCGGAGGTGCAGCCATCAACCAAGCACGAAAGGTTTTGGCGACTAATATCAGAGGCTCCACCGGCGCGGCCGCGGCCTCTTTTTGAGGAGAACGGTGCCTCCGTTCTACTACTCGTGGA…
	PtSPL13	Potri.010G154300.1			>TcSPL12
	PtSPL14	Potri.015G098900.1			ATAATAATAATAATAATAATAGGATCGGTCTTAATTTAGGTGGTCGGACTTATTTCTCTGCTGCCGACGATCACGACTTTGTTGACCGGCTCTATCGTCGCGGTAGTGGGAATGGTAGAGGAGGAGGCGCAGGAGGAGGGTACGGTGGCGGTGGTGGTCTTGTGGGTAATTCGGCAAGGTGTCAGGCTGAAGGTTGTAATGCTGATCTTACTCATTCTAAACATTATCACCGTCGTCATAAGGTCTGTGAGTTCCATTCTAAAGCTTCTACCGTCATTGCTGCCGGCTTGACCCAACGCTTCTGTCAACAGTGTAGCAGGTTCCATCTCCTCACCGAGTTTGATAACGGGAAGAGGAGTTGCCGGAGGAGGTTGGCCGATCACAACCGCCGTCGTAGGA…
	PtSPL15	Potri.012G100700.1			>TcSPL13
	PtSPL16	Potri.011G055900.1			AATGGAATGGGAAACCAAACCTTCGTATGGTATCGAAAGCTACCCTCTCCCTTCCAACTCAGCTGCAGTTGAGAACTCTGGATTAATGGAACTGGGTTTCCACGGGTTGGCCCAAAAATCTTATTCCAGTGAGCCAAGTGGAGATATGTCAAGTGATGATATTGGTGTTGAATCATTAAAAAAATTGTCTTCGGTAGCTTTTAACACTTCAAATATGGTTGCGCCAGGTGAAGAATCGTCTGGTAGGATTTCGAGTTTTTTTATGGAATCGAATAGGCAGGATTCTTTGATGTTTGACTTGAAGCTTGGTG
	PtSPL17	Potri.016G048500.1			>TcSPL14
	PtSPL18	Potri.001G058600.1			TTTTTCTATTATATAGCATGATTGTTGGATTCTCATTTTCCCCATCCAAGATCTAATAGTAGCTCAATATGGTCTGGTAGACTGGTACAGTTTATTTTTATTTATAAATAATACAATGACAATTTATAGCAACTTCTGTTCTTTGCCTAGCAGCTTCATGAGTTTTTGTCCTACCTTGTAGACAGGTGACTGATCGTTTCATCTTTTTCTTATTCCTGTCGAGATATTGGTTTAGGTTGGTGTCTTTATCGTTACTGGATCTGAAGAACGAAGATTATTCCCTATTTGGAGAAAGTACTTGTATTCATAGGGTTGTTGACGGAGAGACACTAATTGATGGGATTATTGAAATTTGGATATAACTAGGTGAAAGCTGTGGTATTTACTTACTGGGAATGC…
	PtSPL19	Potri.001G055900.1
	PtSPL2	Potri.002G002400.1			TcSPL1-12 proteins FASTA format
	PtSPL20	Potri.001G398200.1			putive protein
	PtSPL21	Potri.002G142200.1			>TcSPL1
	PtSPL22	Potri.003G169400.1			MMELNAKSPFLWDWENLFMFSSKTVEAPKKLQLVDSRLDAMEGFEAASIFSSGGRSEVGSGGSASASDFGYGSSSKSSKSASVDSSTNKVLRESLLKLVANDCSLEDPNCKSKVANAWQSKTSSTTESPVHSGESLIGLMLGKRTYFEDVSVGNNGKTAASIPFPSDNATEKRSKLCSLKTESFHCQVEGCGLDLSLAKDYHRKHRVCEAHSKSPVVIVSGLERRFCQQCSRFHSLSEFDQKKRSCRRRLSDHNSRRRKPKPEIIPFNSMRLPSSLYDGRQQIAFDQVPIVQPRANASPGWDFTAATDVPQARLSLFSSTKAGGNNDLHLTSNEPQHPGGARQFNHPTQVAPSKGVLSDVFPEGLRVSTIPLNLDATRNLRALSLLSNTLGSSEPAAAA…
	PtSPL23	Potri.004G046700.1			>TcSPL2
	PtSPL24	Potri.007G138800.1			MMERYDAAGKRMMREKDMMVAMKIKAEEDGVVIGVVSDNDMEGDEISTVGGDDEKKKRVCGRRGGGGGGGGGVVSPANCQAESCSADLSGAKRYHRRHKVCEFHAKAAVVTVAGIRQRFCQQCSRFHALTEFDETKRSCRMRLAGHNERRRKGSSTEAQGGEGSSSRRGAHPIKENQCRRHNNEERGRVQNQIGSAAAAYDHFHRIR*
	PtSPL25	Potri.011G116800.1			>TcSPL3
	PtSPL26	Potri.014G057700.1			MDSWRYMPGGKNMFLSEDLDNLPVDGIASSQGASMEWETKPSYGVRSYPIPSNSGPIENSSGFMELGFSDKSYSNVPSRLVSSTDFIGVESCKRSSFPAFDTSNPVASGEGSSSRISNLYMESNRQESMMFDLKLGGFSDSGFAKDSQLFREGSSKLSGSNPSPAKRGRSTSLNLQAPLCQVHGCNKDLSTFKDYYKRHKVCEAHTKTAKVIVNSIEQRFCQQCSRFHLLAEFDEGKRSCRKRLADHNERRRKPQLAAGSGSSFLESCILRGSSSSLQDMVPTDTLGCSEYENGKITGHINFEASTSSLKVVPEDVPSGIRERMFGMAACNGQDVRRTSRALSLLSDRTQDIPTHMLRSQSSDELMTKMDWDGRRADSKSRAPANRFMNDSGFMDNKDG…
	PtSPL27	Potri.014G057800.1			>TcSPL4
	PtSPL28	Potri.015G060400.1			MERYEGGKRPMRDKGTMMMTTTTNTMKVKQEEDDAAVVDDHDLEDEEIFMVSDDGKKKKVYGRRGGSGGGGGVVSPPCCQAERCSSDLSVAKRYHRRHKVCEFHAKAPVVIVTGLRQRFCQQCSRFHELTEFDDTKRSCRRRLAGHNERRRKNSSSDAQGGEGSSSRKGPTHESQYRPNEERGRFQMRSTC*
	PtSPL29	Potri.018G149900.1			>TcSPL5
	PtSPL3	Potri.010G026200.1			MDPWRYLSDGKSLLFSEDLDNLPVDGLVRSKDTSMEWETKPSYGIESYPLPSNSAAVENSGLMELGFHGLAQKSYSSEPSGDMSSDDIGVESLKKLSSVAFNTSNMVAPGEESSGRISSFFMESNRQDSLMFDLKLGGLAESGISKDIQVFREGTSKLSSAASPSPAKRGRSTNQYLQAPFCQVHGCNKDLSSFKDYYKRHKVCEAHTKTAKVIVNGIEQRFCQQCSRFHLIAEFDEGKRSCRKRLADHNERRRKPQLTVGPGSRYLESSVSRGSSSSLPDMHPTDTFGLRKYENGETMRHINFEVPTASLNVVPDNMSSSGPRERMFGMDACGTEGVQNPSHALSLLSDSAPNISTQLLRSQSTSQLMTEMNWDAQGADGRASLHSMMNDSEFTDYVE…
	PtSPL4	Potri.008G197000.1			>TcSPL6
	PtSPL5	Potri.008G098600.1			MEQAHRFYNLSSSELRAMGKRTTEWDLNSWKWDADLFIASPLESLPYNLQAGRQSIPIPVPGGNSSNTSSSCSDEANPGIETGKGDSEKKRRAVLVDDDGGGLDDEAGALALKLGRYPVTERELENLDETNGKKTKLSGGSTNRAICQVEDCGVDLSHAKDYHRRHKVCEMHSKASKALVGIFMQRFCQQCSRFHVLQEFDDGKRSCRRRLAGHNKRRRKTQPEHVASGQSVIDEQATNYLLISLMRILSGMHANNRGDQATDTELIARLLRSFAGQSGTKNISGMQPELQELLNGGMTYRNSDKMSTLHSNGSHRPPRPNDRHVALPASGIAQTGVQIVNTGDGEFQAASMQKSNLILGKESPPSSSDVRDSSARRAKQNNFDLNDVYVNSDDGIDDP…
	PtSPL6	Potri.014G114300.1			>TcSPL7
	PtSPL7	Potri.002G188700.4			MTSLPSSSKQSSVQQQQSPRVSEMDLPPLTGRPESTFDWSDFFDFNIDEELIYSLEDSNLLQPHSASPPSPAEVPSSLLSNLAESTDRVRKRDPRLVCSNFLAGRVPCACPEMDAMMEAAEEGPQRSKKRPRVGRGAGTVRCQVPGCEVDIGDLKGYHRRHRVCLQCAHASSVVLDGQNKRYCQQCGKFHLLSDFDEGKRSCRRKLERHNNRRRRKPAGSRGAVEKGPQDDLIIEDVFSDGDAGKDNICSSNQVVEPEEPLDSKDGTMSNQSSGPDSHNIQGDSILSFAASGQFPAEERKDDFKYVHSPLYCNDKIVFEEGKVDDVLVVQESLNVRSDSVVTFAASHDSHVEGQKDDAMYARSPILCDNKSAYTSVCPTGRISFKLYDWNPAEFPRHLR…
	PtSPL8	Potri.002G142400.1			>TcSPL8
	PtSPL9	Potri.005G258700.1			MGSNYPAGMVGSSPLSSSKAVSSGSSSDCLNGLKFGQKIYFEDVGLGVPGKSSSGSSNSSAAGGSGCQASPATPTKKGRGLVQSGQPPRCQVEGCNIDLSDAKAYYSRHKVCGMHSKSPVVIVGGIEQRFCQQCSRFHKLAEFDQGKRSCRRRLAGHNERRRKPPHGSLLSSRLGRLSSSVFATGSRGGSILLDFSAYSKLPGEDSWLGTATSDQAPVNHSCSSGKYLQGAWPGGNSKDPSTQMVPAGSSSRAGYSSPVVPLGECFTGASESSCALSLLSNQQWVSRNQASGIGLGNLMNAGGAPMAQSTMPSDGVATVNSYPCSNGNGSWAGFKASEAASNSLHDIRPDLGLNQISQPLGSDFVCDLEMAHHGGSGHYLEVEHSRAYNSSAHEHVHWS…
					>TcSPL9
					MEKVGSQVAPPIFMQQSVAGRFCEAPLVGKKRGIPLPCNQQPQQHTGYQIPRDQGDAWAPNAWEWDSSRFVSRLRANNQATAINSTQPHPSPPQNHNHNSINKDGDSGVSVSMTSKSSSTDEEDNDILRLKLGGLAGTAPVINSRDEPAYSRPNKKVCSGSPSNGTGGGASYPMCQVDDCREDLSKSKDYHRRHKVCEVHSKATQALVGKQKQRFCQQCSRFHPLSEFDEGKRSCRRRLAGHNRRRRKTQPEDSASQMANPSNTNNAANGNLDIVNLLAVLARTQGSFEQKAPVCTSLPDQNQLVQLLSKINPTQLPNDVAAKFLGPTPSKGILEQAALDHNRLNGTAPAASKLTMDLLAATLAASAPDALAVLSQLRNQGIDSQNKKIFCQDQDNGLQ…
					>TcSPL10
					MESSLGGTSHNVYGPLMTDMKAAGKRTLEWDLNDWKWDGDLFAASRLNPLPSDCRSRPLFPVQPEVPSNTNFSNGSSDCSGDINQINGSANRESEKRRRVIVVQEEGSTDEAGSLNLKLGGQVYPIAEDEVDKWEGKCGKKTKIAGSSSNHPVCQVEGCDTDLSNAKDYHRRHKVCEVHSKATTAVVANLLQRFCQQCSRFHVLHEFDEGKRSCRRRLAGHNRRRRKQPDPAVNFGSPNDEHNTSYLLICLLRILTNLHSNGSDQSRDQDLLSHLLRNLANLAGSHNGSNISRLLQGSPDLPNTGAAEKDTPTSLQQCENAVALLAPQGLMLNANQQQRQQVPSAGQSSIQFTHDLGQLNENAVGTAEKKHKLNNIDLNNVYDESQDYVGNVEQPHASL…
					>TcSPL11
					WELNPSTWDLSQMELQDTAFGVSHHQGGVDGESATIFSVDLRLGSGLGLGIDDHYDNNNSSHNNNNNSCNAGGSCHGVPIMGADTPNRSSTSSRTEAPFSSKRGRGRAGGASDISRQNLSCLVDGCTSELSDSREYHRRHRVCEQHAKTPVVLIGGHQRRFCQQCSRFHSLGEFDDTKRSCRKRLYVHNRRRRKSFLPGNSGSGSLEFKTTSQYGSAAGAML
					>TcSPL12
					RIGLNLGGRTYFSAADDHDFVDRLYRRGSGNGRGGGAGGGYGGGGGLVGNSARCQAEGCNADLTHSKHYHRRHKVCEFHSKASTVIAAGLTQRFCQQCSRFHLLTEFDNGKRSCRRRLADHNRRRRKSNQMVSQDSRIPQADQNSRSKSSSETPQST*
