# Supplementary material for: Roles of the SPL gene family and miR156 in the salt stress responses of tamarisk (Tamarix chinensis)
Source: BMC Plant Biol. 2019 Aug 22;19:370. doi: 10.1186/s12870-019-1977-6 (PMC6704519; doi:10.1186/s12870-019-1977-6)
Supplement: Supplementary file 2 — Table S2. Primers for qRT-PCR. (XLSX 9 kb) [file 12870_2019_1977_MOESM2_ESM.xlsx]

## Sheet: Sheet1
Primers for stem-loop qRT-PCR of miRNA
miRNA	sequence	stem-loop primer	qPCR-F	qPCR-R
TcmiR156	UGACAGAAGAGAGUGAGCAC	GTCGTATCCAGTGCAGGGTCCGAGGTATTCGCACTGGATACGACGTGCTC	CAGTGCAGGGTCCGAGGTAT	CGGGCATGACAGAAGAGAGT
Primers for qRT-PCR of SPLs
SPL GENE	qPCR-F	qPCR-R
SPL1	AGCGTTGGCTGGTTGAGTGC	ACCTGCAGGCTTACGTGTGT
SPL2	CGAGACTAAACGAAGCTGCCGAA	GCCTCCGTTGATGAGCCCTT
SPL3	GGTCACGAGCACCATCACCA	TGGCCTGACTTGTTCTGCGT
SPL4	GGTCGGCCCTTTCCTGCTG	CGAAGACGCCTTGCTGGACA
SPL5	GGACCAGGCAGCAGGTATTT	TATGCCTCATGGTTTCCCCG
SPL8	GCCCACGAGCATGTGCATTG	CAGCTAAGCGCCAGGACCAA
TcTIF	ACCACAGGAGTGTCCACCACA	TGATGCTTTGCGTGCCAGTG
